# Supplementary material for: An unusual cause of anterior wall ST-elevation myocardial infarction: a case report
Source: Eur Heart J Case Rep. 2024 May 14;8(5):ytae243. doi: 10.1093/ehjcr/ytae243 (PMC11130528; doi:10.1093/ehjcr/ytae243)
Supplement: ytae243_Supplementary_Data [file ytae243_supplementary_data.zip]

Archive with 2 entries (2 files):
- Angiogram.mp4
- Wall motion abnormalities.mp4
